# Supplementary material for: Are partnerships in nonprofit organizations being governed for sustainability? A partnering life cycle assessment
Source: PLoS One. 2021 Mar 29;16(3):e0249228. doi: 10.1371/journal.pone.0249228 (PMC8007011; doi:10.1371/journal.pone.0249228)
Supplement: S1 Data — (XLSX) [file pone.0249228.s001.xlsx]

## Sheet: S1 Data
Region	Field of practice	Year of establishment	Number of partnerships	Partnership1	Partnership2	Partnership3	Partnership4	Partnership5	Partnership6	Partnership7	Partnership8	Partnership9	Partnership10	Partnership11	Partnership12	Partnersip13	Partnership14	Partnership15	Partnership16	Partnership17	Partnership18	Partnership19	Partnership20	Partnership21	Partnership22	Partnership23	Partnership24	Partnership25	Type of partner (NPO)	Type of partner (Foundation)	Type of partner (Private sector)	Type of partner (Government)	Type of partner (University)	Type of partner (Tri-sector)	Practice1	Practice2	Practice3	Practice4	Practice5	Practice6	Practice7	Practice8	Practice9	Practice10	Practice11	Practice12	Practice13	Practice14	Practice15
1	1	5	4	6	12	6	12	0	0	0	0	0	0	0	0	0	0	0	0	0	0	0	0	0	0	0	0	0	0	1	1	0	0	0	5	4	4	5	5	5	5	4	5	5	3	4	5	4	1
1	1	8	4	6	12	12	12	0	0	0	0	0	0	0	0	0	0	0	0	0	0	0	0	0	0	0	0	0	0	1	0	0	0	0	5	5	4	4	5	5	5	4	5	5	3	5	5	4	2
1	2	12	5	12	12	12	12	12	0	0	0	0	0	0	0	0	0	0	0	0	0	0	0	0	0	0	0	0	0	0	0	0	0	0	5	4	4	3	4	5	5	4	5	5	3	4	5	5	2
1	1	5	6	12	12	12	12	12	12	0	0	0	0	0	0	0	0	0	0	0	0	0	0	0	0	0	0	0	0	1	1	0	0	0	5	4	4	2	4	5	4	4	5	5	3	5	5	5	2
1	1	7	5	12	12	12	12	12	0	0	0	0	0	0	0	0	0	0	0	0	0	0	0	0	0	0	0	0	0	1	1	1	0	0	5	5	5	2	5	4	5	2	5	4	3	3	5	5	1
2	2	8	5	6	6	6	6	6	0	0	0	0	0	0	0	0	0	0	0	0	0	0	0	0	0	0	0	0	0	0	1	0	1	0	5	5	5	2	5	4	4	2	4	4	5	3	5	5	2
1	3	5	6	12	18	18	12	18	12	0	0	0	0	0	0	0	0	0	0	0	0	0	0	0	0	0	0	0	1	0	1	1	0	0	5	5	5	3	5	4	5	2	4	4	5	5	5	4	1
2	2	5	4	12	12	12	6	0	0	0	0	0	0	0	0	0	0	0	0	0	0	0	0	0	0	0	0	0	1	0	1	0	0	0	4	4	5	5	5	5	3	4	5	5	3	4	5	4	2
2	5	5	4	3	3	6	12	0	0	0	0	0	0	0	0	0	0	0	0	0	0	0	0	0	0	0	0	0	1	1	1	1	0	0	4	4	4	2	5	4	5	2	4	4	5	3	5	4	2
1	4	5	3	3	3	3	6	0	0	0	0	0	0	0	0	0	0	0	0	0	0	0	0	0	0	0	0	0	0	0	0	0	0	0	4	5	5	2	4	5	5	2	4	4	3	5	5	4	1
3	6	5	3	12	12	12	0	0	0	0	0	0	0	0	0	0	0	0	0	0	0	0	0	0	0	0	0	0	1	0	0	1	0	0	5	3	4	3	4	4	3	3	5	5	5	4	5	4	4
2	6	5	3	12	12	12	0	0	0	0	0	0	0	0	0	0	0	0	0	0	0	0	0	0	0	0	0	0	0	1	0	0	0	0	4	5	5	2	4	5	3	3	4	5	3	3	5	4	5
3	7	5	3	12	12	12	0	0	0	0	0	0	0	0	0	0	0	0	0	0	0	0	0	0	0	0	0	0	0	1	0	1	0	0	5	5	4	5	4	5	3	3	4	5	5	3	5	4	3
4	1	5	9	12	12	12	12	12	12	24	18	0	0	0	0	0	0	0	0	0	0	0	0	0	0	0	0	0	0	0	1	0	0	0	4	5	3	2	5	5	3	2	5	5	5	5	5	4	3
4	1	6	7	12	12	12	12	12	12	24	0	0	0	0	0	0	0	0	0	0	0	0	0	0	0	0	0	0	1	0	1	0	0	0	4	5	5	3	4	5	3	3	4	5	5	3	5	4	2
4	2	5	3	6	6	6	0	0	0	0	0	0	0	0	0	0	0	0	0	0	0	0	0	0	0	0	0	0	0	0	1	0	1	0	4	5	5	5	4	4	5	5	4	5	5	3	5	4	5
6	1	14	10	84	36	24	12	12	12	12	12	12	6	0	0	0	0	0	0	0	0	0	0	0	0	0	0	0	0	0	1	1	0	1	5	5	4	2	3	5	5	4	4	4	4	3	5	5	4
6	1	21	11	72	24	24	12	12	12	12	12	12	6	12	0	0	0	0	0	0	0	0	0	0	0	0	0	0	0	1	0	1	0	1	4	5	3	3	2	5	5	4	5	4	4	3	4	4	1
5	1	12	12	60	6	24	6	12	12	12	12	12	6	12	12	0	0	0	0	0	0	0	0	0	0	0	0	0	0	0	0	1	0	1	4	4	5	5	5	4	5	2	4	4	4	3	4	5	2
2	1	22	14	36	24	3	3	12	6	12	12	6	12	12	24	12	12	0	0	0	0	0	0	0	0	0	0	0	1	0	0	1	0	1	5	4	4	2	4	4	4	3	4	5	5	5	4	4	3
3	1	10	5	12	12	12	12	12	0	0	0	0	0	0	0	0	0	0	0	0	0	0	0	0	0	0	0	0	0	0	0	1	0	0	5	4	3	3	4	3	4	5	5	5	4	4	4	5	5
1	1	8	3	12	12	3	0	0	0	0	0	0	0	0	0	0	0	0	0	0	0	0	0	0	0	0	0	0	0	0	0	0	0	0	5	5	5	5	5	3	4	5	4	5	5	5	5	4	4
1	2	5	3	3	6	3	0	0	0	0	0	0	0	0	0	0	0	0	0	0	0	0	0	0	0	0	0	0	1	1	0	0	0	0	5	3	5	2	4	5	5	5	4	5	4	3	5	5	1
1	3	7	3	3	12	12	0	0	0	0	0	0	0	0	0	0	0	0	0	0	0	0	0	0	0	0	0	0	1	0	1	0	0	0	5	3	5	3	5	4	3	2	5	4	5	5	5	4	2
1	3	5	3	6	18	12	0	0	0	0	0	0	0	0	0	0	0	0	0	0	0	0	0	0	0	0	0	0	1	0	1	0	0	0	5	3	5	5	4	3	3	2	4	4	4	4	5	5	3
2	2	7	4	6	6	6	6	0	0	0	0	0	0	0	0	0	0	0	0	0	0	0	0	0	0	0	0	0	0	0	1	0	0	0	5	3	4	2	4	5	3	2	4	5	5	3	4	4	2
2	1	5	3	6	12	6	0	0	0	0	0	0	0	0	0	0	0	0	0	0	0	0	0	0	0	0	0	0	0	0	1	0	0	0	4	3	4	2	3	5	3	5	3	5	4	3	4	5	2
2	1	5	3	12	6	12	0	0	0	0	0	0	0	0	0	0	0	0	0	0	0	0	0	0	0	0	0	0	0	0	1	1	0	0	4	5	3	5	5	5	5	4	3	5	5	3	4	4	5
2	1	5	5	12	18	18	24	12	0	0	0	0	0	0	0	0	0	0	0	0	0	0	0	0	0	0	0	0	0	0	1	1	0	0	4	3	5	3	4	5	5	3	3	5	5	5	4	4	4
6	2	6	3	12	12	12	0	0	0	0	0	0	0	0	0	0	0	0	0	0	0	0	0	0	0	0	0	0	0	1	0	1	0	0	4	5	3	3	4	4	5	2	5	4	5	4	4	4	4
6	3	5	3	12	12	12	0	0	0	0	0	0	0	0	0	0	0	0	0	0	0	0	0	0	0	0	0	0	0	0	0	1	0	0	5	3	5	4	4	4	5	5	4	4	5	3	5	4	5
5	4	5	7	12	6	6	6	12	12	18	0	0	0	0	0	0	0	0	0	0	0	0	0	0	0	0	0	0	0	1	0	1	0	0	4	3	5	2	4	5	3	2	4	4	4	3	4	4	3
1	1	5	3	12	12	12	0	0	0	0	0	0	0	0	0	0	0	0	0	0	0	0	0	0	0	0	0	0	0	0	0	1	0	0	5	4	5	3	3	5	3	5	3	4	5	3	5	4	2
1	2	5	3	12	12	12	0	0	0	0	0	0	0	0	0	0	0	0	0	0	0	0	0	0	0	0	0	0	0	1	1	0	0	0	4	4	5	5	3	5	3	3	5	5	4	5	4	4	5
6	4	7	3	12	12	12	0	0	0	0	0	0	0	0	0	0	0	0	0	0	0	0	0	0	0	0	0	0	0	0	1	0	0	0	4	4	5	5	3	5	3	4	4	4	5	4	5	4	4
6	4	8	3	12	12	12	0	0	0	0	0	0	0	0	0	0	0	0	0	0	0	0	0	0	0	0	0	0	0	0	1	0	0	0	5	5	5	2	4	3	3	3	4	4	4	3	4	5	4
6	2	5	3	12	12	12	0	0	0	0	0	0	0	0	0	0	0	0	0	0	0	0	0	0	0	0	0	0	1	0	0	1	0	0	5	4	5	5	4	5	3	5	3	5	5	3	4	4	5
3	5	15	14	12	12	12	12	12	12	18	18	18	24	24	6	6	6	0	0	0	0	0	0	0	0	0	0	0	1	0	1	1	0	0	4	5	5	5	3	5	3	4	5	4	4	5	5	4	2
5	5	5	3	12	12	6	0	0	0	0	0	0	0	0	0	0	0	0	0	0	0	0	0	0	0	0	0	0	1	0	0	1	0	0	4	4	5	5	3	5	3	5	5	5	4	4	5	4	3
6	1	5	3	12	9	12	0	0	0	0	0	0	0	0	0	0	0	0	0	0	0	0	0	0	0	0	0	0	0	0	1	1	0	0	5	3	4	4	5	5	3	5	5	5	3	5	5	4	5
6	6	5	3	6	9	9	0	0	0	0	0	0	0	0	0	0	0	0	0	0	0	0	0	0	0	0	0	0	0	0	0	0	0	0	5	5	4	5	5	5	3	5	5	5	3	4	5	4	2
5	2	5	3	12	12	6	0	0	0	0	0	0	0	0	0	0	0	0	0	0	0	0	0	0	0	0	0	0	1	1	0	0	0	0	5	5	3	4	5	5	3	2	4	5	3	5	5	4	5
6	7	9	3	12	12	12	0	0	0	0	0	0	0	0	0	0	0	0	0	0	0	0	0	0	0	0	0	0	0	1	1	0	0	0	5	5	5	4	4	5	5	5	4	5	5	4	4	5	3
4	6	5	3	12	6	12	0	0	0	0	0	0	0	0	0	0	0	0	0	0	0	0	0	0	0	0	0	0	0	1	1	0	0	0	5	5	5	4	4	4	5	3	4	5	3	4	4	4	5
2	6	5	4	12	9	18	9	0	0	0	0	0	0	0	0	0	0	0	0	0	0	0	0	0	0	0	0	0	0	1	1	0	0	0	5	5	3	4	5	5	5	5	4	5	3	4	4	4	3
4	5	5	4	12	6	6	9	0	0	0	0	0	0	0	0	0	0	0	0	0	0	0	0	0	0	0	0	0	1	1	1	0	0	0	4	4	5	3	5	5	5	5	4	4	5	4	4	5	3
4	1	8	4	12	9	18	12	0	0	0	0	0	0	0	0	0	0	0	0	0	0	0	0	0	0	0	0	0	0	0	1	1	0	0	5	5	5	3	5	5	5	2	4	5	4	5	4	5	3
4	4	8	3	12	12	12	0	0	0	0	0	0	0	0	0	0	0	0	0	0	0	0	0	0	0	0	0	0	0	0	1	1	0	0	5	5	5	3	5	5	5	3	5	5	5	3	4	5	3
4	4	7	5	6	6	6	5	12	0	0	0	0	0	0	0	0	0	0	0	0	0	0	0	0	0	0	0	0	0	0	1	1	0	0	5	5	5	3	4	5	5	5	5	5	3	5	4	5	3
2	2	8	5	18	18	18	12	6	0	0	0	0	0	0	0	0	0	0	0	0	0	0	0	0	0	0	0	0	0	0	1	1	0	0	4	5	5	3	4	5	5	2	4	5	5	4	4	4	5
5	3	7	4	12	12	12	6	0	0	0	0	0	0	0	0	0	0	0	0	0	0	0	0	0	0	0	0	0	0	1	0	1	0	0	5	3	5	3	4	5	3	3	4	5	3	3	4	4	4
6	3	5	5	3	3	3	3	3	0	0	0	0	0	0	0	0	0	0	0	0	0	0	0	0	0	0	0	0	0	1	0	1	0	0	5	5	5	5	3	5	3	5	4	5	5	5	4	5	3
6	2	5	4	24	12	12	0	0	0	0	0	0	0	0	0	0	0	0	0	0	0	0	0	0	0	0	0	0	0	1	0	0	0	0	5	4	4	2	5	5	3	5	4	5	3	4	4	5	3
6	1	5	5	3	3	3	3	12	0	0	0	0	0	0	0	0	0	0	0	0	0	0	0	0	0	0	0	0	0	0	0	0	0	0	5	4	4	3	5	4	5	5	5	5	5	5	4	5	3
1	1	5	5	12	12	12	12	8	0	0	0	0	0	0	0	0	0	0	0	0	0	0	0	0	0	0	0	0	1	1	0	0	0	0	5	5	5	5	3	5	5	5	4	4	3	5	4	4	3
1	3	5	6	18	18	12	12	12	6	0	0	0	0	0	0	0	0	0	0	0	0	0	0	0	0	0	0	0	0	0	1	1	0	0	5	5	5	5	3	3	5	2	5	4	5	5	4	4	5
2	2	8	6	18	18	12	12	12	6	0	0	0	0	0	0	0	0	0	0	0	0	0	0	0	0	0	0	0	1	1	1	1	0	0	5	4	3	5	5	5	3	3	5	5	3	5	5	4	4
2	3	8	7	12	12	12	12	12	12	12	0	0	0	0	0	0	0	0	0	0	0	0	0	0	0	0	0	0	0	0	1	1	0	0	5	5	5	5	5	5	3	3	5	5	5	4	5	3	3
2	3	8	3	12	6	12	0	0	0	0	0	0	0	0	0	0	0	0	0	0	0	0	0	0	0	0	0	0	1	1	1	1	0	0	5	5	4	5	5	3	3	2	4	5	3	4	5	5	3
6	2	8	3	12	12	3	0	0	0	0	0	0	0	0	0	0	0	0	0	0	0	0	0	0	0	0	0	0	0	0	1	1	0	0	5	4	5	5	4	5	5	3	4	5	5	4	5	4	2
4	1	7	3	12	12	12	0	0	0	0	0	0	0	0	0	0	0	0	0	0	0	0	0	0	0	0	0	0	1	0	1	1	0	0	4	4	5	3	4	5	5	3	4	5	3	5	5	3	3
4	1	7	3	12	12	12	0	0	0	0	0	0	0	0	0	0	0	0	0	0	0	0	0	0	0	0	0	0	0	0	1	1	0	0	4	5	5	4	4	5	5	3	5	5	5	4	5	5	3
1	1	7	3	12	12	12	0	0	0	0	0	0	0	0	0	0	0	0	0	0	0	0	0	0	0	0	0	0	1	0	1	1	0	0	5	5	5	2	5	5	5	5	5	5	3	4	4	4	3
4	2	5	3	12	12	12	0	0	0	0	0	0	0	0	0	0	0	0	0	0	0	0	0	0	0	0	0	0	0	1	1	1	1	0	5	5	5	5	3	5	3	4	5	4	5	4	4	3	3
2	1	5	3	12	12	12	0	0	0	0	0	0	0	0	0	0	0	0	0	0	0	0	0	0	0	0	0	0	0	0	1	1	0	0	4	5	5	3	3	5	5	4	5	4	5	5	5	5	3
4	1	5	4	12	12	18	12	0	0	0	0	0	0	0	0	0	0	0	0	0	0	0	0	0	0	0	0	0	0	0	1	0	0	0	5	5	5	5	3	5	4	4	5	4	2	5	4	4	3
4	3	5	4	18	6	12	12	0	0	0	0	0	0	0	0	0	0	0	0	0	0	0	0	0	0	0	0	0	1	0	1	0	0	0	4	5	3	2	5	5	4	4	5	5	5	5	5	5	3
2	3	7	5	12	12	12	12	24	0	0	0	0	0	0	0	0	0	0	0	0	0	0	0	0	0	0	0	0	0	0	0	0	0	0	5	5	5	3	4	5	4	4	5	5	4	5	5	5	3
1	3	10	5	12	12	12	12	12	0	0	0	0	0	0	0	0	0	0	0	0	0	0	0	0	0	0	0	0	0	1	0	0	0	0	4	5	5	5	4	5	4	4	5	5	5	5	4	5	5
3	4	6	5	12	12	12	12	12	0	0	0	0	0	0	0	0	0	0	0	0	0	0	0	0	0	0	0	0	0	1	0	0	0	0	5	5	5	5	4	5	4	4	5	5	3	5	4	4	4
1	4	6	6	12	12	18	12	12	12	0	0	0	0	0	0	0	0	0	0	0	0	0	0	0	0	0	0	0	0	1	0	0	0	0	5	5	5	4	4	5	4	2	4	4	5	5	4	4	3
2	2	6	6	12	6	12	12	6	12	0	0	0	0	0	0	0	0	0	0	0	0	0	0	0	0	0	0	0	0	1	0	0	0	0	5	5	5	5	4	5	4	3	4	5	3	5	5	4	3
1	2	6	5	12	12	12	12	12	0	0	0	0	0	0	0	0	0	0	0	0	0	0	0	0	0	0	0	0	0	0	0	1	0	0	5	5	5	4	4	5	5	5	5	5	5	5	5	5	3
1	2	6	6	12	8	12	12	12	12	0	0	0	0	0	0	0	0	0	0	0	0	0	0	0	0	0	0	0	0	0	0	0	0	0	5	4	4	5	4	5	5	4	4	5	3	5	4	5	3
2	1	5	6	8	12	12	18	12	12	0	0	0	0	0	0	0	0	0	0	0	0	0	0	0	0	0	0	0	0	0	0	0	0	0	5	5	3	2	5	5	5	4	4	5	5	5	5	5	3
1	1	5	6	9	6	12	12	6	12	0	0	0	0	0	0	0	0	0	0	0	0	0	0	0	0	0	0	0	0	1	0	0	0	0	5	5	5	5	4	4	4	4	4	4	3	5	5	5	5
6	2	10	11	12	12	12	24	18	12	12	8	8	12	12	0	0	0	0	0	0	0	0	0	0	0	0	0	0	0	0	0	0	0	0	5	5	4	3	4	4	4	4	4	5	4	5	5	5	4
3	1	6	6	12	12	8	12	12	6	0	0	0	0	0	0	0	0	0	0	0	0	0	0	0	0	0	0	0	0	1	0	0	0	0	5	5	4	5	4	4	4	4	5	4	5	4	5	5	3
2	3	6	5	6	12	18	12	12	0	0	0	0	0	0	0	0	0	0	0	0	0	0	0	0	0	0	0	0	0	0	0	1	0	0	4	4	5	2	4	5	4	4	5	5	3	5	5	5	3
3	3	5	5	12	9	24	12	12	0	0	0	0	0	0	0	0	0	0	0	0	0	0	0	0	0	0	0	0	1	1	0	1	0	0	5	5	5	4	4	5	4	4	3	5	5	4	4	5	3
5	2	6	8	8	10	12	12	18	12	12	12	0	0	0	0	0	0	0	0	0	0	0	0	0	0	0	0	0	0	1	0	1	0	0	4	5	5	5	4	5	5	3	5	5	3	3	5	5	3
2	3	6	3	18	12	18	0	0	0	0	0	0	0	0	0	0	0	0	0	0	0	0	0	0	0	0	0	0	0	0	0	1	0	0	5	5	5	5	4	5	5	2	5	4	4	3	5	5	3
1	1	5	3	6	6	3	0	0	0	0	0	0	0	0	0	0	0	0	0	0	0	0	0	0	0	0	0	0	0	0	0	1	0	0	5	5	5	5	4	5	5	2	5	5	5	5	4	5	3
3	1	6	3	3	6	12	0	0	0	0	0	0	0	0	0	0	0	0	0	0	0	0	0	0	0	0	0	0	0	0	0	1	0	0	5	3	5	2	4	5	5	2	4	5	5	4	4	5	5
1	1	6	6	12	8	9	12	12	12	0	0	0	0	0	0	0	0	0	0	0	0	0	0	0	0	0	0	0	0	0	0	1	0	0	5	5	5	5	4	5	5	4	3	4	4	5	5	4	4
1	2	6	3	12	12	12	0	0	0	0	0	0	0	0	0	0	0	0	0	0	0	0	0	0	0	0	0	0	0	1	0	1	0	0	5	4	5	5	4	4	5	3	5	5	5	5	4	4	3
3	3	5	6	12	12	12	12	12	12	0	0	0	0	0	0	0	0	0	0	0	0	0	0	0	0	0	0	0	0	0	0	1	0	0	5	5	5	4	4	5	5	2	5	5	3	5	4	4	3
1	4	5	3	12	12	12	0	0	0	0	0	0	0	0	0	0	0	0	0	0	0	0	0	0	0	0	0	0	0	0	0	1	0	0	5	5	5	4	5	4	5	5	5	5	5	4	5	4	3
2	4	5	8	12	12	12	12	12	12	12	12	0	0	0	0	0	0	0	0	0	0	0	0	0	0	0	0	0	0	1	0	1	0	0	5	4	5	4	5	4	5	5	5	5	4	5	5	4	3
3	5	10	7	12	12	12	12	12	12	12	0	0	0	0	0	0	0	0	0	0	0	0	0	0	0	0	0	0	0	1	0	1	0	0	5	3	5	4	5	4	5	4	5	5	3	4	5	4	3
3	2	7	3	12	12	12	0	0	0	0	0	0	0	0	0	0	0	0	0	0	0	0	0	0	0	0	0	0	0	0	1	1	0	0	5	3	5	4	5	5	4	4	5	5	5	5	5	4	3
2	2	8	4	12	3	3	3	0	0	0	0	0	0	0	0	0	0	0	0	0	0	0	0	0	0	0	0	0	1	0	1	1	0	0	5	4	4	4	4	3	4	4	5	5	5	4	5	4	3
1	1	8	5	12	12	12	12	12	0	0	0	0	0	0	0	0	0	0	0	0	0	0	0	0	0	0	0	0	1	0	1	1	0	0	5	4	5	4	4	5	4	4	5	4	4	5	5	5	3
2	5	8	5	12	12	12	12	12	0	0	0	0	0	0	0	0	0	0	0	0	0	0	0	0	0	0	0	0	1	1	1	0	0	0	5	5	5	4	4	3	4	4	4	4	5	4	5	5	5
3	2	8	4	12	12	12	12	0	0	0	0	0	0	0	0	0	0	0	0	0	0	0	0	0	0	0	0	0	0	0	1	0	0	0	5	5	5	4	4	5	5	2	3	5	4	3	4	5	3
2	1	12	6	24	24	24	24	24	24	0	0	0	0	0	0	0	0	0	0	0	0	0	0	0	0	0	0	0	0	1	1	0	0	0	5	5	5	4	4	3	4	3	5	5	4	5	5	5	4
1	6	5	3	6	6	6	0	0	0	0	0	0	0	0	0	0	0	0	0	0	0	0	0	0	0	0	0	0	0	0	0	0	0	0	5	4	5	4	4	5	5	5	5	5	4	4	4	5	4
1	1	5	3	6	6	6	0	0	0	0	0	0	0	0	0	0	0	0	0	0	0	0	0	0	0	0	0	0	0	1	1	0	0	0	5	5	5	4	4	3	4	5	5	5	4	3	5	5	4
1	6	5	5	6	6	6	6	6	0	0	0	0	0	0	0	0	0	0	0	0	0	0	0	0	0	0	0	0	0	1	1	1	0	0	5	5	3	4	4	4	5	4	5	4	5	5	4	5	3
2	2	5	5	6	6	6	6	6	0	0	0	0	0	0	0	0	0	0	0	0	0	0	0	0	0	0	0	0	0	1	0	1	0	0	5	5	5	4	4	5	5	2	5	5	5	4	5	5	5
2	6	5	5	6	6	6	6	6	0	0	0	0	0	0	0	0	0	0	0	0	0	0	0	0	0	0	0	0	0	1	0	1	0	0	5	5	5	4	4	3	5	3	5	5	5	3	5	5	3
2	6	5	8	6	12	6	6	6	6	6	6	0	0	0	0	0	0	0	0	0	0	0	0	0	0	0	0	0	0	1	0	1	0	0	5	5	5	4	4	5	4	3	4	5	5	5	5	5	4
2	2	5	9	12	6	6	6	12	6	6	6	6	0	0	0	0	0	0	0	0	0	0	0	0	0	0	0	0	0	0	1	1	0	0	5	4	5	4	5	4	4	3	4	5	5	4	5	5	3
2	1	5	11	6	6	6	6	6	6	12	6	6	6	6	0	0	0	0	0	0	0	0	0	0	0	0	0	0	1	0	0	1	0	0	5	5	5	5	5	5	5	5	4	5	4	5	5	5	4
5	7	10	5	6	6	6	6	6	0	0	0	0	0	0	0	0	0	0	0	0	0	0	0	0	0	0	0	0	0	0	0	1	0	0	5	5	3	5	5	5	5	5	4	5	5	3	5	5	3
6	2	9	8	6	6	6	6	6	12	12	12	0	0	0	0	0	0	0	0	0	0	0	0	0	0	0	0	0	1	0	1	0	0	0	5	5	5	3	5	5	4	5	5	5	3	5	5	5	4
2	1	9	3	12	12	12	0	0	0	0	0	0	0	0	0	0	0	0	0	0	0	0	0	0	0	0	0	0	0	0	1	0	0	0	5	5	3	5	5	5	5	5	5	5	5	4	5	5	3
6	2	5	9	12	18	6	6	6	6	6	6	6	0	0	0	0	0	0	0	0	0	0	0	0	0	0	0	0	0	1	1	1	0	0	5	5	5	2	5	5	4	4	5	4	4	5	5	5	3
5	1	9	24	6	12	12	12	12	6	12	12	6	12	12	6	6	12	12	48	12	12	36	12	12	24	12	12	12	0	0	1	1	0	0	5	5	4	5	5	5	3	4	4	5	3	5	5	4	4
2	1	8	21	12	18	6	12	12	6	9	8	24	12	12	12	12	12	12	12	12	12	12	12	12	12	0	0	0	0	0	1	1	0	0	5	5	5	5	5	5	3	4	4	5	5	5	5	4	3
4	1	9	3	12	12	6	0	0	0	0	0	0	0	0	0	0	0	0	0	0	0	0	0	0	0	0	0	0	0	0	1	1	0	0	5	5	4	5	5	4	5	4	3	4	4	5	4	4	4
4	6	5	3	6	12	12	0	0	0	0	0	0	0	0	0	0	0	0	0	0	0	0	0	0	0	0	0	0	0	0	0	1	0	0	5	5	5	4	5	5	5	4	3	5	3	5	4	4	5
4	2	9	3	12	6	12	0	0	0	0	0	0	0	0	0	0	0	0	0	0	0	0	0	0	0	0	0	0	0	0	0	1	0	0	5	5	4	4	5	5	3	5	5	4	5	5	4	4	3
1	1	5	5	12	12	8	12	12	0	0	0	0	0	0	0	0	0	0	0	0	0	0	0	0	0	0	0	0	0	1	1	1	0	0	5	5	5	4	5	5	3	4	4	4	4	4	4	4	5
1	7	9	3	12	6	12	0	0	0	0	0	0	0	0	0	0	0	0	0	0	0	0	0	0	0	0	0	0	0	0	0	1	0	0	5	5	5	3	5	5	5	2	5	4	5	5	4	5	5
2	6	5	4	12	6	12	12	0	0	0	0	0	0	0	0	0	0	0	0	0	0	0	0	0	0	0	0	0	0	1	1	0	1	0	5	4	5	3	5	5	5	3	5	5	3	3	5	5	3
2	5	9	4	12	12	24	12	0	0	0	0	0	0	0	0	0	0	0	0	0	0	0	0	0	0	0	0	0	0	1	0	0	1	0	4	5	5	3	5	5	5	3	4	4	5	3	4	5	3
5	5	5	3	12	12	12	0	0	0	0	0	0	0	0	0	0	0	0	0	0	0	0	0	0	0	0	0	0	1	1	0	0	0	0	5	5	5	5	5	3	5	5	5	5	5	5	5	5	3
2	4	8	4	12	12	12	12	0	0	0	0	0	0	0	0	0	0	0	0	0	0	0	0	0	0	0	0	0	0	1	0	0	0	0	4	5	5	2	3	5	5	2	4	4	4	4	4	5	3
2	1	8	16	6	12	12	12	12	6	6	12	6	6	12	12	6	12	12	12	0	0	0	0	0	0	0	0	0	0	1	1	0	0	0	5	4	4	3	3	5	3	2	4	5	4	3	5	5	3
4	4	5	8	12	12	12	6	6	6	12	12	0	0	0	0	0	0	0	0	0	0	0	0	0	0	0	0	0	0	0	1	0	0	0	5	5	5	5	3	5	3	3	5	4	5	5	4	5	3
5	1	5	3	12	12	12	0	0	0	0	0	0	0	0	0	0	0	0	0	0	0	0	0	0	0	0	0	0	0	0	1	0	0	0	5	5	5	2	3	4	3	5	4	5	5	5	4	5	4
2	4	5	4	12	12	12	12	0	0	0	0	0	0	0	0	0	0	0	0	0	0	0	0	0	0	0	0	0	0	0	1	1	0	0	5	5	5	4	3	5	3	4	4	4	5	5	5	5	5
2	1	6	4	6	6	6	6	0	0	0	0	0	0	0	0	0	0	0	0	0	0	0	0	0	0	0	0	0	0	0	1	1	0	0	5	3	5	5	3	5	3	4	5	4	5	5	5	5	5
1	2	7	5	12	6	12	6	12	0	0	0	0	0	0	0	0	0	0	0	0	0	0	0	0	0	0	0	0	0	0	1	1	0	0	4	5	5	5	3	3	5	4	5	4	4	4	5	5	5
5	1	8	5	12	12	12	12	12	0	0	0	0	0	0	0	0	0	0	0	0	0	0	0	0	0	0	0	0	1	1	0	1	0	0	4	5	4	4	3	5	5	4	5	5	5	5	4	5	5
2	3	5	6	6	6	6	6	6	6	0	0	0	0	0	0	0	0	0	0	0	0	0	0	0	0	0	0	0	0	0	1	1	0	0	5	4	5	5	3	5	3	2	4	4	4	5	4	5	4
2	1	15	7	24	18	18	24	24	12	6	0	0	0	0	0	0	0	0	0	0	0	0	0	0	0	0	0	0	1	1	1	1	0	0	5	5	5	5	3	5	3	2	5	4	5	5	5	5	3
1	3	5	3	12	12	12	0	0	0	0	0	0	0	0	0	0	0	0	0	0	0	0	0	0	0	0	0	0	0	1	1	1	0	0	5	5	3	5	3	3	3	3	5	4	4	4	5	5	5
1	1	8	3	12	6	9	0	0	0	0	0	0	0	0	0	0	0	0	0	0	0	0	0	0	0	0	0	0	1	0	0	1	0	0	5	4	5	5	3	5	5	3	5	4	5	5	5	5	3
2	3	17	18	36	3	3	18	12	12	6	6	12	8	12	12	12	8	8	12	12	12	0	0	0	0	0	0	0	0	1	0	1	0	0	5	3	5	5	3	5	4	3	5	5	4	5	5	5	4
1	1	11	6	24	18	18	18	24	36	0	0	0	0	0	0	0	0	0	0	0	0	0	0	0	0	0	0	0	0	1	0	0	0	0	5	3	5	4	3	5	4	3	5	5	5	4	5	5	3
3	1	5	6	6	6	6	3	3	0	0	0	0	0	0	0	0	0	0	0	0	0	0	0	0	0	0	0	0	0	1	0	0	0	0	5	4	5	5	3	3	5	5	5	5	3	5	5	5	4
3	1	5	6	12	6	6	6	6	6	0	0	0	0	0	0	0	0	0	0	0	0	0	0	0	0	0	0	0	0	1	0	0	0	0	5	4	3	5	3	5	4	4	5	4	5	5	5	5	3
3	3	5	6	6	18	12	6	3	6	0	0	0	0	0	0	0	0	0	0	0	0	0	0	0	0	0	0	0	0	1	0	0	0	0	5	5	5	4	3	5	5	3	5	5	5	3	5	5	3
3	3	5	6	12	6	6	6	6	6	0	0	0	0	0	0	0	0	0	0	0	0	0	0	0	0	0	0	0	0	1	0	0	0	0	5	5	5	4	3	5	4	3	5	4	2	5	5	5	3
3	2	5	6	6	6	12	6	6	6	0	0	0	0	0	0	0	0	0	0	0	0	0	0	0	0	0	0	0	0	0	0	0	0	0	5	5	5	4	3	5	5	3	5	4	5	3	5	4	3
1	2	12	6	6	6	6	6	6	6	0	0	0	0	0	0	0	0	0	0	0	0	0	0	0	0	0	0	0	0	0	0	0	0	0	5	5	5	2	3	3	4	3	5	5	3	5	5	4	3
6	1	20	10	72	48	36	6	6	6	6	12	12	12	0	0	0	0	0	0	0	0	0	0	0	0	0	0	0	0	0	0	1	0	0	5	5	5	3	3	5	3	2	4	4	5	3	5	5	4
2	3	7	3	6	6	6	0	0	0	0	0	0	0	0	0	0	0	0	0	0	0	0	0	0	0	0	0	0	0	1	0	1	0	0	5	4	5	3	3	5	3	5	5	4	3	5	4	5	3
1	3	7	6	24	6	6	6	6	6	0	0	0	0	0	0	0	0	0	0	0	0	0	0	0	0	0	0	0	0	0	0	1	0	0	5	5	5	3	3	5	3	5	4	5	5	3	4	5	5
2	1	5	3	6	12	24	0	0	0	0	0	0	0	0	0	0	0	0	0	0	0	0	0	0	0	0	0	0	0	1	0	1	0	0	5	5	3	3	4	3	3	2	5	5	5	4	5	5	4
6	5	5	6	12	12	6	6	6	6	0	0	0	0	0	0	0	0	0	0	0	0	0	0	0	0	0	0	0	0	0	1	1	0	0	5	5	5	2	5	5	3	3	4	5	3	3	4	5	3
6	4	5	3	6	6	24	0	0	0	0	0	0	0	0	0	0	0	0	0	0	0	0	0	0	0	0	0	0	0	1	1	1	0	0	5	5	4	2	5	5	3	4	4	4	5	4	4	5	3
3	1	5	3	6	6	12	0	0	0	0	0	0	0	0	0	0	0	0	0	0	0	0	0	0	0	0	0	0	0	1	1	0	0	0	5	5	4	3	5	5	5	5	4	5	4	3	4	5	3
2	4	5	4	6	6	6	6	0	0	0	0	0	0	0	0	0	0	0	0	0	0	0	0	0	0	0	0	0	0	1	1	1	0	0	5	5	5	5	5	4	5	5	5	4	5	4	4	5	3
4	1	5	3	6	12	6	0	0	0	0	0	0	0	0	0	0	0	0	0	0	0	0	0	0	0	0	0	0	1	1	1	0	0	0	5	3	5	4	4	4	5	2	3	5	5	3	4	4	3
4	4	14	5	24	12	12	12	12	0	0	0	0	0	0	0	0	0	0	0	0	0	0	0	0	0	0	0	0	0	1	1	1	0	0	5	5	4	4	4	5	5	4	5	4	4	4	4	4	5
4	1	5	5	3	3	6	12	12	0	0	0	0	0	0	0	0	0	0	0	0	0	0	0	0	0	0	0	0	0	0	1	0	0	0	5	4	5	3	5	4	3	3	3	5	5	3	4	5	4
4	5	11	6	3	3	12	18	12	12	0	0	0	0	0	0	0	0	0	0	0	0	0	0	0	0	0	0	0	0	0	1	0	0	1	5	5	5	3	5	4	5	5	3	5	4	4	4	4	4
2	1	11	5	24	12	12	12	12	0	0	0	0	0	0	0	0	0	0	0	0	0	0	0	0	0	0	0	0	0	0	1	1	0	1	5	5	4	3	4	5	5	5	5	4	5	3	5	5	4
2	5	10	3	24	12	12	0	0	0	0	0	0	0	0	0	0	0	0	0	0	0	0	0	0	0	0	0	0	1	0	1	0	0	1	5	5	5	3	4	4	5	5	4	5	3	4	4	4	4
1	1	5	3	12	12	12	0	0	0	0	0	0	0	0	0	0	0	0	0	0	0	0	0	0	0	0	0	0	0	1	1	0	0	0	5	5	5	3	4	5	4	3	3	5	5	5	4	5	3
2	1	5	3	12	6	6	0	0	0	0	0	0	0	0	0	0	0	0	0	0	0	0	0	0	0	0	0	0	0	0	1	0	0	0	5	5	5	3	4	5	5	3	3	5	5	5	4	4	5
2	4	5	5	12	12	12	12	12	0	0	0	0	0	0	0	0	0	0	0	0	0	0	0	0	0	0	0	0	0	1	0	1	0	0	5	5	5	3	4	4	5	3	3	4	4	5	5	5	4
1	1	5	3	6	12	6	0	0	0	0	0	0	0	0	0	0	0	0	0	0	0	0	0	0	0	0	0	0	0	0	0	1	0	0	5	5	3	3	4	5	4	3	5	5	5	4	5	4	4
1	4	5	4	12	6	12	12	0	0	0	0	0	0	0	0	0	0	0	0	0	0	0	0	0	0	0	0	0	0	0	1	1	0	0	4	5	5	3	4	4	3	5	3	4	4	3	5	5	3
2	4	5	5	12	24	12	6	12	0	0	0	0	0	0	0	0	0	0	0	0	0	0	0	0	0	0	0	0	0	0	1	1	0	0	4	5	4	4	4	4	3	5	3	5	5	5	5	4	3
2	2	5	3	12	12	12	0	0	0	0	0	0	0	0	0	0	0	0	0	0	0	0	0	0	0	0	0	0	0	0	1	1	0	0	5	5	5	3	4	5	3	4	3	4	5	4	5	5	3
1	1	5	5	24	6	24	12	12	0	0	0	0	0	0	0	0	0	0	0	0	0	0	0	0	0	0	0	0	0	1	1	1	0	0	4	4	5	3	5	4	3	4	5	4	5	5	5	4	3
1	3	6	3	12	12	12	0	0	0	0	0	0	0	0	0	0	0	0	0	0	0	0	0	0	0	0	0	0	0	0	1	1	0	0	5	4	5	3	5	5	3	4	4	5	5	4	5	4	5
1	3	6	4	12	12	8	12	0	0	0	0	0	0	0	0	0	0	0	0	0	0	0	0	0	0	0	0	0	0	1	1	0	0	0	5	3	5	2	5	5	5	5	5	4	5	5	5	4	4
6	2	6	4	12	12	12	12	0	0	0	0	0	0	0	0	0	0	0	0	0	0	0	0	0	0	0	0	0	0	1	1	1	0	0	5	5	5	3	5	4	5	3	4	5	5	4	5	5	3
2	1	5	3	12	12	12	0	0	0	0	0	0	0	0	0	0	0	0	0	0	0	0	0	0	0	0	0	0	0	1	1	1	0	0	5	5	5	5	5	5	5	4	4	4	5	5	5	5	3
6	3	5	5	12	8	12	12	9	0	0	0	0	0	0	0	0	0	0	0	0	0	0	0	0	0	0	0	0	0	1	1	1	0	0	4	4	5	3	5	4	5	5	3	5	5	5	5	5	3
6	2	5	3	12	12	12	0	0	0	0	0	0	0	0	0	0	0	0	0	0	0	0	0	0	0	0	0	0	0	1	1	1	0	0	5	5	4	4	5	4	5	5	5	4	5	5	5	5	3
2	5	5	4	12	12	8	12	0	0	0	0	0	0	0	0	0	0	0	0	0	0	0	0	0	0	0	0	0	0	1	1	0	0	0	5	4	3	3	5	4	4	5	5	5	5	5	5	5	3
4	4	5	5	12	12	12	12	12	0	0	0	0	0	0	0	0	0	0	0	0	0	0	0	0	0	0	0	0	0	1	0	0	0	0	5	3	5	3	5	5	4	4	5	5	5	5	5	5	5
4	2	15	3	36	24	18	0	0	0	0	0	0	0	0	0	0	0	0	0	0	0	0	0	0	0	0	0	0	0	1	0	0	1	0	4	5	4	5	5	4	3	4	5	5	5	5	5	5	3
6	3	7	5	12	12	12	12	12	0	0	0	0	0	0	0	0	0	0	0	0	0	0	0	0	0	0	0	0	0	1	1	0	0	0	5	4	3	4	5	5	3	4	5	5	4	5	5	5	3
6	5	7	4	6	12	18	12	0	0	0	0	0	0	0	0	0	0	0	0	0	0	0	0	0	0	0	0	0	1	0	1	0	0	0	5	3	5	4	5	5	3	3	4	5	5	5	5	5	3
6	4	6	4	12	12	12	18	0	0	0	0	0	0	0	0	0	0	0	0	0	0	0	0	0	0	0	0	0	0	0	1	0	0	0	5	5	5	3	5	5	3	3	3	5	4	5	5	5	3
2	1	14	5	36	72	6	6	12	0	0	0	0	0	0	0	0	0	0	0	0	0	0	0	0	0	0	0	0	0	0	1	0	0	0	5	5	5	4	5	5	3	3	3	5	5	5	5	4	3
5	2	16	3	24	48	18	0	0	0	0	0	0	0	0	0	0	0	0	0	0	0	0	0	0	0	0	0	0	0	0	1	0	1	1	5	3	5	3	5	5	5	4	5	5	4	5	5	4	3
6	1	14	6	24	24	12	12	18	6	0	0	0	0	0	0	0	0	0	0	0	0	0	0	0	0	0	0	0	0	1	1	0	0	1	5	4	5	5	4	5	4	3	4	5	5	5	5	5	4
5	3	8	5	12	12	12	12	12	0	0	0	0	0	0	0	0	0	0	0	0	0	0	0	0	0	0	0	0	0	0	1	0	0	0	5	5	5	4	5	4	4	3	4	5	4	5	4	5	4
2	3	8	6	12	12	6	12	6	12	0	0	0	0	0	0	0	0	0	0	0	0	0	0	0	0	0	0	0	0	0	1	0	0	0	5	5	4	3	5	5	5	4	4	5	5	5	5	5	3
5	4	6	3	12	12	12	0	0	0	0	0	0	0	0	0	0	0	0	0	0	0	0	0	0	0	0	0	0	1	0	1	1	0	0	5	5	5	4	5	4	3	5	3	5	5	5	5	5	4
6	1	5	6	18	6	6	12	12	12	0	0	0	0	0	0	0	0	0	0	0	0	0	0	0	0	0	0	0	0	0	1	1	0	0	5	5	5	3	5	3	3	5	5	5	4	5	5	5	3
1	1	5	6	12	12	12	12	6	12	0	0	0	0	0	0	0	0	0	0	0	0	0	0	0	0	0	0	0	0	1	1	1	0	0	5	5	5	5	5	5	5	4	5	5	5	5	5	5	3
5	1	5	3	12	6	12	0	0	0	0	0	0	0	0	0	0	0	0	0	0	0	0	0	0	0	0	0	0	0	1	1	1	0	0	5	5	5	3	5	4	5	3	5	5	5	5	5	5	3
5	1	5	5	12	18	6	12	12	0	0	0	0	0	0	0	0	0	0	0	0	0	0	0	0	0	0	0	0	0	1	1	0	0	0	5	5	5	3	4	5	5	3	4	5	5	5	5	5	4
2	6	5	4	3	3	12	12	0	0	0	0	0	0	0	0	0	0	0	0	0	0	0	0	0	0	0	0	0	0	0	1	0	0	0	5	5	5	4	5	5	5	3	4	5	5	5	5	5	4
5	1	12	4	48	12	12	12	0	0	0	0	0	0	0	0	0	0	0	0	0	0	0	0	0	0	0	0	0	0	0	1	1	0	0	5	5	5	5	4	5	5	3	4	5	5	5	5	5	4
[truncated: 30 more columns]
